# Supplementary material for: Evaluation of Right Ventricular Function and Myocardial Microstructure in Fetal Hypoplastic Left Heart Syndrome
Source: J Clin Med. 2022 Jul 30;11(15):4456. doi: 10.3390/jcm11154456 (PMC9369849; doi:10.3390/jcm11154456)
Supplement: Supplementary file 1 [file jcm-11-04456-s001.zip]

Archive with 1 entries (1 files):
- jcm-1762639-supplementary.pdf
